# Supplementary material for: Risk Factors for Mortality in Cardiac Implantable Electronic Device (CIED) Infections: A Systematic Review and Meta-Analysis
Source: J Clin Med. 2022 May 29;11(11):3063. doi: 10.3390/jcm11113063 (PMC9181812; doi:10.3390/jcm11113063)
Supplement: Supplementary file 1 [file jcm-11-03063-s001.zip]

Archive with 1 entries (1 files):
- jcm-1699583-supplementary.pdf
